# Supplementary material for: Advanced Silicon Modeling of Native Mitral Valve Physiology: A New Standard for Device and Procedure Testing
Source: Bioengineering (Basel). 2025 Apr 7;12(4):397. doi: 10.3390/bioengineering12040397 (PMC12024820; doi:10.3390/bioengineering12040397)
Supplement: Supplementary file 1 [file bioengineering-12-00397-s001.zip]

Archive with 1 entries (1 files):
- bioengineering-3480026-supplementary.pdf
